# Supplementary material for: PARP inhibitors elicit distinct transcriptional programs in homologous recombination competent castration‐resistant prostate cancer
Source: Mol Oncol. 2025 Sep 7;20(2):369–88. doi: 10.1002/1878-0261.70098 (PMC12936415; doi:10.1002/1878-0261.70098)
Supplement: Supplementary file 1 — Fig. S1. PARP1 and PAR differences based on race in AA and EA model systems. Fig. S2. PARPi dose response curves and impact on PARP1 expression in other PCa model systems. Fig. S3. PARPi impact PARylation but not PARP1 expression in HRR‐competent models. Fig. S4. Clinical PARPi elicit both overlapping and distinct changes in gene expression. Fig. S5. Clinical PARPi pathways impacted by PARPi response. Fig. S6. p53‐related pathways are enriched in p53 competent PARPi‐treated cell lines. Fig. S7. P53 mutational status and associated CDKN1A and DDB2 expression data. Table S1. [file MOL2-20-369-s001.zip › 3_Table S1_Related_to_Supplimental_Figure_4.xlsx]

## Sheet: heatmap_genelist_TPM_rmoutliers
X	DMSO_2	DMSO_3	DMSO_4	RUCA_4	RUCA_1	RUCA_3	VELI_1	VELI_4	VELI_3	OLA_1	OLA_2	OLA_3	NIRA_1	NIRA_2	NIRA_3	TALAZO_1	TALAZO_2	TALAZO_3
KIF11	6.41478	7.13428	7.39875	5.03325	3.69638	3.73472	4.93502	7.5031	5.04765	2.77559	3.25758	3.53831	2.38116	1.06802	3.77319	3.48712	1.86685	4.31797
ANLN	12.1851	13.8228	15.1695	11.8465	11.1639	14.5817	10.7655	18.322	11.2604	5.7225	6.50568	11.6197	6.21956	6.18295	13.3215	8.2904	4.17946	9.58455
DEK	35.0584	38.3032	49.2916	36.5904	27.6784	33.9399	30.4255	56.9462	27.5824	23.9962	18.6304	22.5366	20.4497	10.9205	29.4274	30.2867	9.73953	18.7985
CENPE	2.63073	1.07094	2.76558	1.26451	0.919014	2.20748	1.23866	2.62496	3.35324	2.18479	2.01661	1.20469	0.744848	0.248325	0.874177	3.39014	0.406767	1.49358
MKI67	15.5441	13.4855	15.9836	8.41507	7.28345	11.2282	9.78713	13.1646	10.6463	6.82056	6.69357	8.39919	5.45622	3.16862	9.83553	9.9275	6.76959	10.0672
ATAD2	21.8318	22.1434	24.4253	14.4787	16.227	16.5088	17.2602	22.9338	12.7465	9.82075	10.1876	13.6278	8.30878	5.12216	12.7923	17.4626	7.03008	15.0744
FBXO5	8.59482	5.86548	8.70978	4.5814	3.77301	8.28486	5.06158	8.6023	4.97865	3.30821	5.51011	3.26662	2.87664	2.46516	4.59211	5.54645	3.30319	6.06427
PDE4D	5.14698	7.54758	3.775	2.75505	2.56291	2.9912	2.56581	3.81406	4.24398	4.23096	3.50721	3.365	2.17911	2.11065	2.0131	2.2809	1.49627	2.94979
PTGFR	20.3992	27.3127	34.2005	28.2363	18.2931	28.9879	17.4853	29.6191	15.7374	11.9759	13.1933	23.2374	9.28051	8.15689	19.1064	12.8019	9.25125	23.2909
PRPF8	120.337	121.558	110.62	93.4096	60.2746	92.1171	57.7511	73.6657	35.0459	87.1714	62.2153	53.2947	56.3285	67.7274	59.3616	95.403	59.6331	75.0631
UHRF1	15.0922	17.3932	17.2622	12.4313	9.90227	12.3114	14.0538	14.384	12.6826	8.39666	8.32538	13.0027	8.90897	7.74413	10.7503	8.69027	7.74997	12.9047
EXO1	8.36019	7.43118	7.55189	6.15905	5.30131	7.28356	6.40473	9.99447	7.84698	3.19441	4.51295	7.28391	3.15085	3.70985	6.21379	5.02953	3.23114	5.00608
MMS22L	7.01112	8.07691	8.10775	3.48943	4.35354	2.9763	3.38294	5.51606	5.10949	2.81774	2.70162	3.55279	5.76727	1.95464	2.10947	3.4958	2.67223	4.23136
CSGALNACT2	4.27679	4.12953	4.8375	3.58194	3.93663	4.05673	3.87371	4.48725	3.0925	2.51835	2.22906	3.2068	1.88295	1.13129	2.14096	4.23248	1.94702	2.7897
ERCC6L	3.34932	3.57834	4.34857	3.5099	3.09427	3.04499	2.90288	2.62321	2.50615	1.70123	2.27085	2.87647	1.16636	1.26193	2.2179	1.83494	1.28603	2.35838
HAT1	18.9194	19.1446	24.7965	26.0105	20.5002	20.0911	18.6285	31.7785	14.5439	9.64242	16.6416	13.1827	11.025	7.37862	13.8126	23.1903	9.84494	9.30338
NSRP1	18.5685	19.7397	29.1449	20.4371	14.5009	18.619	22.2276	27.0375	16.8053	15.8367	14.8426	15.6691	13.0606	4.67186	10.1657	11.8494	9.25252	9.44739
SPAST	5.53021	6.867	9.13865	8.43859	6.92969	7.02779	7.00745	9.19205	5.20981	5.04171	5.3342	5.72063	4.54248	3.05327	5.77371	8.06363	3.50286	7.51402
NDE1	11.2317	21.1419	24.6145	7.37013	15.1867	14.517	10.4892	17.4241	10.8702	9.88261	12.8569	22.4774	11.4144	9.50401	13.5323	11.5324	11.8752	11.7563
AGPS	7.60739	12.0421	13.2391	13.2503	9.94606	9.76346	11.9017	11.4874	6.18079	6.35482	5.17687	10.228	6.90349	3.24061	6.58595	7.81063	2.99474	8.92586
AC240274.1	18.4931	17.7871	16.2885	23.5049	24.404	21.8461	17.8195	16.1661	16.0709	12.3303	9.37855	11.1626	15.5771	10.5412	12.9905	16.6958	10.0925	12.3228
ALDH1L2	3.74398	4.13109	5.0327	2.09372	2.01153	2.71753	4.21403	3.20662	1.42239	3.45628	1.76204	1.66436	2.41254	2.21784	2.30265	2.89055	1.30997	1.3877
KATNAL1	8.37402	11.3481	11.1153	11.0662	6.32491	7.73072	8.39021	12.4402	6.41895	6.06759	6.18734	7.91059	7.29052	3.97558	6.21871	16.1609	5.40895	7.37688
CCSAP	7.19265	7.03148	8.69303	6.45819	5.99821	8.06173	6.77222	7.40124	5.02304	4.19133	4.11199	6.08845	3.97883	2.81572	4.7126	4.25782	3.28907	6.72592
MCM4	108.75	83.3585	70.9673	71.1954	48.4843	66.6475	82.0787	91.6147	58.0721	54.2807	43.0787	88.3361	64.3203	44.7101	67.4018	87.7746	61.6879	73.3445
SOWAHC	5.12361	4.14404	5.02357	4.63172	4.93492	4.49942	4.0287	3.85979	2.87314	2.75076	2.77981	3.65716	2.21661	1.34154	2.73953	4.12116	1.69041	3.78798
HJURP	24.5561	18.1733	19.6193	11.9083	10.7806	12.5501	19.2604	16.07	20.3939	13.1184	12.081	15.2898	10.7306	10.9855	13.3059	16.2104	11.5309	15.3302
LEMD3	15.0657	25.1851	19.8667	23.0385	17.8088	21.8839	16.5526	23.1789	12.4666	11.1588	10.895	19.8753	13.1467	5.21362	15.7917	8.44042	4.94748	14.895
ANO6	8.05539	8.54652	9.30925	6.48314	5.35568	7.06378	6.50334	9.175	6.0428	4.23856	5.60932	7.04283	5.01283	3.07818	5.52959	5.85146	4.00896	6.07588
CDCA2	10.6068	13.5063	10.7827	6.69481	6.18468	6.83017	9.0333	12.3083	7.38383	6.88011	7.82139	7.65242	5.10726	4.96074	7.00624	8.08796	9.53254	10.1538
MELK	20.822	20.6853	24.7204	17.0562	17.2631	21.1988	19.2552	22.2707	15.3074	13.1583	13.0171	17.5093	10.131	7.14584	16.0704	20.0391	11.5115	17.1522
LMNB1	92.2054	95.4808	92.3355	65.0427	63.5716	72.8656	79.3934	83.7986	65.4966	59.8449	63.4491	68.6302	50.7372	43.9854	63.5598	58.376	59.5752	73.7296
MCM10	10.0271	11.5458	12.2483	7.45261	7.22472	8.55349	12.0274	13.7398	12.1358	6.97612	12.8115	11.1443	5.37796	3.8945	8.1709	10.627	5.77855	10.076
MINPP1	14.3251	19.5704	19.8764	16.3494	13.4331	16.0991	15.0696	16.7272	14.2275	9.6959	10.7793	15.2564	9.12238	6.11725	11.9964	11.085	6.88406	13.41
ATXN1	10.8642	5.87245	6.31975	8.47569	6.97323	4.80326	10.0416	6.51714	5.05327	5.61835	5.61283	6.22373	2.89067	3.85643	7.2321	9.68339	5.05829	10.0663
FAM20B	9.647	14.9361	15.0308	14.0422	10.243	13.3717	10.6372	13.9762	8.24179	10.8541	6.43355	10.1402	6.736	5.44825	7.25947	19.1303	5.77836	11.3029
CCDC93	15.877	18.6736	17.8269	10.1618	13.6409	10.8112	9.03671	8.31611	11.0964	9.68268	10.8419	5.54268	6.44298	5.51769	11.1132	8.10984	4.61348	8.4414
EML4	9.22204	11.4597	9.58573	6.9702	7.08341	8.63853	8.42474	8.74927	5.7304	6.31976	5.20232	8.29605	4.591	2.55739	5.42041	7.73458	3.61975	6.5948
ESPL1	13.5131	16.1224	11.1551	10.0293	7.70031	8.87336	10.6725	8.07052	11.1602	8.12862	9.85234	10.8055	5.29766	9.1566	8.28943	7.56611	11.1298	8.75639
LIN7A	21.6413	22.4326	34.4842	32.4833	26.7678	24.6203	27.2286	35.0349	30.0762	21.8337	25.473	22.0352	18.9956	22.2421	19.306	29.5716	19.9533	26.3476
POLA1	5.93476	5.7599	7.12758	4.82966	4.23773	5.15299	5.72366	5.95959	4.15312	3.93924	4.31129	4.34735	3.42787	2.20462	3.90639	8.78921	2.80465	4.13689
SENP1	12.5071	8.09412	9.03493	6.80087	7.66007	6.9535	8.73929	8.39129	7.07972	5.66896	10.8578	7.31248	6.86226	6.08681	6.84992	10.1501	5.79046	7.05053
PRKD3	7.73985	9.46344	8.24153	6.73703	4.88884	8.74549	5.38828	7.77105	9.28554	5.23696	5.35504	6.22977	3.26289	1.28768	4.96988	3.19216	3.23349	6.46431
SKP2	18.0328	18.7987	16.49	11.0049	11.9045	13.2169	13.1166	12.8933	9.12313	11.1907	11.3452	11.9952	9.84287	7.78817	10.4697	12.3801	7.95516	14.9252
DTL	15.2899	12.5395	17.7915	9.47201	9.59972	10.2607	11.7736	17.2352	15.2301	10.781	9.82563	4.85765	11.5612	8.47197	11.8058	19.7525	7.68483	9.91626
GTF2H2B	67.3432	62.1239	80.4151	54.2769	69.1168	51.8086	64.0805	71.9129	65.1085	47.9672	50.9407	43.2488	45.0723	34.1725	42.9459	58.743	32.9559	39.5221
HOXA13	9.88557	10.191	11.5048	8.36555	7.34153	8.97388	8.49295	10.1442	6.58952	7.58118	5.19111	8.62982	5.81595	3.93274	6.13292	6.03951	4.06879	8.174
ITPR1	7.96101	6.44788	9.29148	11.6981	6.42283	5.38322	7.95993	7.33638	4.98897	6.02993	6.49758	5.05582	7.81928	3.34036	7.80713	3.79862	4.65992	4.92678
SHCBP1	16.3981	13.0442	13.4874	8.34035	13.264	12.4743	14.7033	13.8119	9.93104	13.9576	11.7966	13.3231	9.07733	7.24011	14.4598	16.2668	9.32489	11.3992
ANKHD1-EIF4EBP3	15.0899	12.6834	13.532	17.1633	13.6026	12.7411	9.86562	11.6542	14.0762	10.0271	9.31324	12.5008	9.37546	5.61232	7.9243	9.49631	5.88715	8.66365
BUB1B	15.9993	25.0142	19.871	13.5444	15.4291	18.5361	18.6996	22.6395	16.6107	10.2918	12.1224	17.3515	14.0406	7.00917	12.6693	14.4943	10.6917	13.2732
CIT	9.7378	7.49886	11.0753	9.65948	6.47103	7.30266	8.48525	9.05973	5.45157	4.99679	10.0704	8.9221	8.23695	4.25163	7.92649	6.30275	8.91539	8.52712
RCN1	32.1253	33.275	36.5638	24.1241	27.7254	32.3499	29.0215	36.5838	29.8464	21.9681	19.6399	29.33	18.5955	10.8974	24.3264	25.4031	14.8678	29.0216
PER3	10.0488	12.4854	17.5272	10.599	11.5209	9.53952	12.1405	13.9307	7.544	10.1595	6.48671	9.93426	7.60622	6.54333	8.55263	8.67877	5.53111	10.9689
EGFR	16.3768	15.2176	16.0055	15.4038	15.1856	8.87558	16.1083	13.8149	9.96368	12.9505	9.55722	12.6504	13.5982	8.37527	9.80864	12.7133	9.07331	12.0619
RRM2	98.1058	105.343	99.0557	48.9855	44.5307	71.1772	69.9936	93.279	48.5994	72.4248	93.7741	73.1342	54.8308	75.2888	74.2619	44.6272	99.9844	77.626
KLHL9	13.0826	15.1021	17.2567	15.1008	15.809	14.9031	15.4878	15.8415	11.0981	9.53943	10.2517	12.1122	8.60255	6.09189	10.4644	13.4793	6.2171	12.498
WDR76	11.6293	10.7603	11.8638	6.23007	6.93194	5.63195	7.64578	12.103	8.25347	6.5765	7.51318	7.53945	5.05096	4.92237	5.2193	9.72255	5.89237	6.19972
NCAPG2	30.3141	34.129	32.1011	25.1984	22.2538	27.2439	35.5575	44.3314	23.3397	20.3409	21.0118	27.2059	16.7541	12.3013	27.2378	29.3003	19.1064	27.1221
NDC1	19.3262	22.69	25.6127	17.7876	14.8887	18.1528	17.7822	21.761	12.8586	14.1049	11.9258	17.0153	13.0716	12.6983	15.2118	20.2313	13.6991	19.8164
EPS8	10.2177	5.0097	4.88093	3.94471	3.71673	4.14695	3.71969	7.50958	4.14268	4.35014	4.58565	6.78214	2.5947	4.03328	3.65408	5.67086	3.85372	4.42703
FOXP1	25.1128	26.979	23.1951	21.2526	13.9108	14.3334	16.6389	29.7934	14.7643	18.2171	19.0329	14.2372	14.8558	9.53539	12.8912	30.0546	17.0379	14.1635
NUP153	21.7919	20.2086	22.9007	18.4006	17.5226	18.3147	20.2932	21.6719	15.3312	14.1602	14.0889	17.4545	13.8586	8.76923	15.1015	17.1658	12.119	16.9701
C4orf46	6.45003	7.52112	9.4463	6.2993	6.66483	5.93065	5.63752	7.41947	5.682	3.76734	4.63658	7.75719	3.3264	2.55343	3.39189	5.84291	2.58451	5.3335
CDC45	32.685	32.9739	30.2907	23.6665	18.9799	22.513	30.285	28.4312	31.7552	27.4305	22.5155	22.7229	18.0806	24.4499	26.5121	33.1554	28.2142	24.9363
KIF20A	29.3832	37.6462	28.234	17.2419	18.6867	21.1014	22.3979	23.5065	19.9734	18.8387	23.4687	23.1571	17.9753	20.6277	20.8775	25.4806	28.1271	26.916
MDC1	22.2867	19.2295	18.5854	15.3	10.8716	17.1147	12.5825	13.892	12.6063	15.6814	15.6253	12.2566	11.2473	11.0007	13.4837	11.1595	16.0175	12.834
TFRC	109.87	120.063	138.326	117.193	114.016	110.885	111.112	131.132	102.91	81.6563	81.1225	103.294	74.0068	47.7711	85.6749	103.492	58.7545	98.1807
MCM3	74.7162	74.6892	66.6136	46.4498	49.9186	55.9364	63.4923	65.3383	59.3134	52.9254	53.6608	50.1408	44.2775	47.8873	51.4701	60.3289	57.1912	55.0244
FAM83D	47.7062	52.015	44.7041	32.6468	26.1737	37.6996	34.4211	41.4729	37.0129	31.6034	38.4963	39.0083	27.3571	32.3126	33.8804	33.8015	42.9175	46.7588
GPNMB	14.0641	14.7179	18.2219	15.9217	16.0742	16.6439	11.8127	15.0073	13.0029	12.9276	8.86213	14.7852	7.45122	5.93972	11.7571	14.7425	10.6818	16.6922
MCM6	28.1536	28.5028	28.6995	21.7878	21.0439	21.9498	24.3122	26.6088	20.9745	19.3738	22.2181	23.9318	16.0298	14.9347	18.9705	21.1309	15.6607	22.9817
GLIS2	9.27524	7.84126	10.3585	9.35595	9.22426	5.06159	4.96985	6.17275	4.56608	5.59187	7.21668	8.45739	8.0304	7.79603	8.21589	1.1976	8.6839	7.56814
EIF4A2	139.679	142.68	175.101	165.993	175.029	162.038	191.545	197.166	153.415	125.199	97.5961	122.668	128.781	85.9633	147.456	170.207	81.1692	109.069
RPS24	1146.87	1193.82	1581.37	1472.09	1650.7	1661.98	1561.91	1718.89	1839.33	917.971	1119.35	1013.92	912.941	772.018	1388.07	1465.49	688.387	945.177
HEXB	91.4295	103.857	112.738	198.267	195.22	168.336	100.419	110.919	88.8482	90.8237	61.4136	90.5718	90.1596	54.6046	90.6791	103.866	53.6285	84.6178
KLF7	7.64723	2.48591	4.3333	8.88003	9.71773	4.66407	5.11507	4.20143	4.63116	4.26757	5.01026	3.39598	4.70956	4.35664	3.8141	5.25291	2.08033	3.43486
EIF4G2	449.277	512.302	522.509	415.967	401.108	380.471	423.868	457.11	368.121	383.171	386.403	452.683	344.696	269.546	393.597	466.984	314.1	443.231
NBPF1	36.7126	41.4594	47.6434	56.6326	64.0272	57.0169	40.3467	40.8734	31.1579	32.8402	27.6738	33.7985	34.1028	24.255	34.7515	47.9687	23.4074	32.6783
CXCR5	21.099	17.3438	20.8288	19.7027	15.3017	16.0379	13.082	15.0873	10.6679	15.6562	15.08	17.3296	15.1508	15.3574	14.9172	12.4696	15.9931	16.5
TPX2	54.5282	52.3627	47.7113	36.1564	32.741	41.3823	39.6018	43.3474	42.0783	39.4959	41.241	46.3499	32.4451	34.2242	35.7122	49.3653	47.7126	52.4408
RACGAP1	41.9836	52.4817	45.0533	31.5349	29.1635	35.2344	35.0241	47.9366	38.8975	39.4613	40.378	41.41	26.1852	36.4533	33.141	53.9176	45.6226	49.5991
RPL22L1	369.353	490.097	460.753	450.512	450.758	567.379	478.088	599.523	588.522	247.402	404.942	425.769	275.122	274.382	519.333	391.715	255.006	359.189
MCM7	224.326	226.539	199.422	159.167	150.78	193.779	187.373	197.257	198.441	175.775	194.621	200.209	150.25	185.433	169.951	168.101	194.712	220.019
TXN	216.561	220.344	249.809	232.989	272.723	262.569	273.354	272.834	277.413	181.204	212.99	185.067	181.339	161.503	242.288	275.258	143.675	165.823
CYP1A2	1.43981	1.13621	0.999257	14.8316	13.9542	9.0799	1.49397	1.1565	0.819401	1.1299	0.617607	1.41278	1.62942	0.77671	1.31804	1.26195	1.05648	0.666611
NCAPD2	85.3072	81.7693	78.1087	59.963	64.3293	69.8198	72.9459	73.7812	74.6116	76.5386	79.1889	71.9312	63.9607	74.1767	74.0103	73.1909	90.2181	95.9322
MCM5	89.9523	118.032	78.158	62.3364	52.0379	53.61	80.427	71.0406	62.6492	59.911	81.1613	65.6466	50.9792	77.258	64.6182	44.5034	79.0231	70.751
COX7B	65.0648	57.5827	65.9352	57.7021	70.6157	56.1716	62.7584	79.3447	76.3695	40.0706	48.4938	51.4284	45.0076	42.938	82.6332	60.9836	37.1381	37.3899
ADM2	26.3209	21.956	24.5118	20.1189	16.9197	17.9574	16.8553	18.3337	13.1961	21.1518	20.0172	22.0894	19.3183	23.6038	20.5919	16.4466	23.0815	23.2655
HEXIM1	35.5175	29.4474	38.0927	33.3273	31.1387	28.2163	22.6264	23.5094	20.2587	31.2575	27.6407	30.4797	29.8041	24.2265	29.2038	26.9459	24.0665	31.2248
PLK1	86.183	91.7232	70.9681	50.2776	49.7537	60.0833	61.783	64.8433	71.247	68.1977	74.3553	74.3809	59.4104	75.2841	65.252	67.1758	91.8886	87.9039
MYBL2	103.397	99.0593	87.1087	62.5866	56.0922	68.2857	78.8786	77.8491	69.3151	77.8454	97.5322	78.1933	66.217	92.2295	74.1882	75.7562	107.986	99.1562
MCCC1	58.062	50.8735	62.7348	77.2411	85.355	68.8165	68.1948	63.919	51.105	53.7008	50.544	50.4125	58.981	33.9537	50.9486	60.0231	41.1669	49.4251
RPL36AL	184.951	189.156	233.959	216.542	242.151	201.154	247.536	249.763	246.103	173.896	189.303	171.851	197.984	147.418	215.136	187.003	159.333	188.761
TSC22D3	110.605	70.5142	88.2241	60.5224	63.0236	63.8038	68.4853	73.6933	58.3013	78.8807	81.6403	68.3193	82.1646	113.331	86.5397	73.0965	102.188	70.0486
H2AFX	468.871	498.956	386.269	319.153	279.951	368.783	366.135	374.222	368.089	368.51	428.997	418.112	326.068	406.995	341.828	296.981	476.685	439.321
CALM2	187.266	179.398	210.594	190.188	224.04	231.444	230.368	227.941	239.146	166.168	190.235	170.529	180.458	155.007	189.162	257.859	156.858	177.891
TRIAP1	32.9109	33.8004	39.7608	36.8166	41.2846	40.4071	49.026	45.2594	52.9709	29.0619	35.6072	30.4755	31.8701	29.5337	39.2498	47.4968	30.4293	31.1793
H2AFZ	884.637	887.069	912.938	952.307	1044.27	985.667	1115.9	993.999	937.261	748.776	861.1	812.451	783.147	692.442	859.908	860.654	638.632	853.776
E2F1	61.6852	56.5092	51.3453	39.5855	37.5739	44.0326	53.8194	53.0135	50.4703	49.6783	55.8781	47.2207	42.2071	57.0763	39.2117	39.3504	59.6912	52.578
ZIC2	31.3238	29.5363	23.6667	46.896	58.8811	50.8133	31.8452	31.974	21.489	32.6669	21.4025	30.1843	30.7847	29.1194	30.5538	21.2173	19.206	28.9677
ST3GAL1	225.781	228.629	234.332	258.131	248.887	268.394	207.342	198.882	205.979	208.393	191.823	215.359	223.364	175.939	214.24	191.768	194.153	203.536
POLR2A	55.1917	40.468	44.5823	37.5552	33.3148	33.2854	28.9901	30.5789	23.2748	45.2915	42.861	35.0365	39.5487	35.0033	32.8018	29.5604	41.051	33.1348
RPS27A	616.692	654.52	730.831	709.814	788.608	840.265	783.709	843.55	577.793	528.445	621.455	623.081	552.239	531.517	736.706	442.246	471.338	615.777
TLN1	83.0969	67.1953	71.8934	68.18	54.6983	58.7753	65.6032	52.0878	54.3664	63.0571	67.2741	61.5571	58.3984	74.5365	52.3313	51.5649	71.3782	60.8016
RPL31	1878.42	2220.53	2129.27	2041.17	2449.07	2431.12	2388.18	2331.01	1762.15	1428.66	2161.24	2230.11	1566.78	1714.28	2645.48	1106.79	1686.39	2202.35
ANAPC16	54.8986	61.3741	64.0735	59.1892	61.0631	64.5076	78.5976	72.9476	64.0003	59.6783	54.4698	56.7933	48.9948	43.1458	64.945	63.5051	47.0187	64.9854
HIST2H2AA4	189.549	189.267	239.666	190.452	204.878	185.92	247.624	207.118	733.341	203.674	191.076	187.151	170.031	231.156	238.498	709.702	209.853	397.285
MT-ATP8	1515.35	1095.25	1318	1274.75	2088.28	1184.83	1320.03	1789.28	1538.09	1478.84	1111.02	1074.3	1176.11	1089.93	1485.66	1865.38	1042.39	1428.09
RPL23	1198.44	1354.65	1425.6	1426.94	1720.28	1523.82	1607.17	1723.73	2206.77	1270.82	1196.81	1326.57	1262.34	1071.43	1668.22	2220.91	917.74	1332.81
ATF5	91.9235	103.456	90.6089	81.5619	72.1285	77.7156	63.5558	67.4734	64.7725	86.2707	99.3599	88.8373	87.5501	94.8566	75.8657	66.9287	104.354	101.47
TPRA1	68.0025	70.6265	70.7763	106.344	85.7562	98.7797	66.6947	64.8412	73.7571	57.2346	63.8446	76.3354	72.7413	73.157	73.4469	50.5635	63.9317	67.3113
HPN	122.431	129.977	119.308	140.941	131.706	132.577	121.852	117.426	114.235	112.285	117.892	130.111	142.348	141.297	125.918	100.257	133.118	127.368
BTBD7	5.63195	6.43285	6.7659	7.62313	8.46377	9.19685	7.69059	8.55302	6.76077	4.92865	6.04639	4.25832	3.63756	3.4889	7.87501	8.18998	4.79694	7.20496
NDUFAF8	321.291	297.222	301.029	354.415	349.42	347.728	361.773	362.228	431.612	268.269	294.84	335.964	293.637	304.331	359.287	424.024	288.947	357.399
C11orf98	131.45	128.26	144.975	132.361	160.245	137.588	163.923	144.514	149.057	150.099	132.995	115.426	162.873	153.58	146.247	110.446	157.181	128.565
NDUFS5	582.716	562.911	588.255	608.409	648.131	597.64	669.187	695.997	817.476	579.522	593.342	533.963	563.703	557.375	630.429	708.996	517.641	557.95
TMA7	307.629	315.483	332.803	354.759	416.063	360.195	364.432	384.888	537.874	341.934	318.375	285.283	304.713	322.372	387.842	348.328	278.535	306.28
POP5	95.19	97.8334	96.7716	97.5082	113.89	94.3062	100.409	104.961	113.131	88.558	86.1612	108.178	113.039	98.9563	107.465	114.041	99.9985	86.6055
RPS25	734.485	824.906	859.009	809.442	970.273	965.483	961.866	953.817	1052.91	801.279	780.663	838.534	809.751	769.361	991.633	697.322	653.236	763.38
CLIC1	28.8008	53.4338	34.4223	28.2088	28.7102	36.8407	47.8586	33.5391	28.3149	44.4548	35.3536	40.0709	56.2209	55.3959	45.4285	41.751	31.8206	31.9266
RPL34	1089.66	1239.99	1269.9	1256.35	1460.56	1414.23	1356.99	1512.83	1876.13	1130.16	1285.16	1229.13	1106.05	1122.05	1612.6	1496.16	1046.33	1233.48
NME1-NME2	25.704	20.6834	16.4439	21.6707	33.8568	29.351	45.2387	37.9555	44.9182	17.6042	17.1644	29.3783	18.6115	18.2387	19.5819	23.3304	22.9334	21.1276
GCDH	55.3573	48.5194	71.2001	76.9123	50.3566	64.1138	64.1659	58.3586	82.6796	60.5958	69.1245	53.0099	61.2016	68.3523	55.7654	100.95	65.4003	66.1637
UQCRH	736.049	800.166	798.55	832.627	903.131	919.287	907.497	879.18	1093.46	791.827	832.662	743.897	772.814	792.128	912.632	753.316	736.016	733.936
CHKB	48.6885	33.9396	45.6986	52.5541	40.3359	38.6763	42.5299	38.3032	51.3728	40.7085	38.5546	33.4707	40.3713	51.2219	45.443	50.4565	36.7891	36.4155
HRAS	94.6227	113.926	97.4359	110.89	102.049	112.225	110.667	79.2684	97.9131	96.748	107.847	94.1446	113.29	104.048	114.179	80.2488	113.801	101.696
YIPF2	93.3249	88.3313	78.918	102.642	87.4887	101.325	89.3921	100.312	89.2023	84.3627	106.598	102.661	106.023	121.068	99.4599	90.0646	93.4078	101.572
EDC3	41.0567	41.8614	44.8881	61.7014	56.6531	56.5313	40.2291	38.8241	41.9991	43.9231	44.3438	44.9156	50.1304	50.9855	45.7227	46.2779	47.1281	40.1446
ETHE1	36.6702	36.6737	36.6196	44.0917	40.6256	37.6647	35.6199	41.9506	37.9522	36.9539	40.5686	39.5575	41.6311	48.3108	50.2596	28.7408	45.1759	40.5887
MRPL27	128.762	123.864	117.476	130.004	149.949	123.964	141.93	120.643	136.866	132.418	133.44	140.995	150.972	155.362	151.702	159.091	140.939	121.852
FOXQ1	8.77251	6.43012	7.62989	15.206	22.8648	12.0856	12.377	6.31473	3.48922	9.95784	8.02471	6.01389	14.9208	8.05321	7.51343	5.42884	6.68257	5.02473
HSBP1	86.8999	102.29	128.614	98.346	136.474	120.415	118.993	124.795	123.973	102.006	118.199	119.429	114.721	102.207	126.367	108.448	101.125	102.607
TUBA1C	599.942	632.404	553.88	555.583	505.165	654.236	516.663	543.971	631.522	616.65	658.747	627.627	582.01	656.901	613.642	764.667	818.978	761.432
RPL26L1	98.8723	97.4971	105.674	119.192	123.737	114.309	120.895	125.764	126.707	94.1848	113.585	95.0203	79.7326	81.2463	130.153	103.738	75.3038	99.769
METTL27	45.9516	44.3025	41.3607	46.6185	52.3625	38.6422	41.6127	42.0951	42.9954	44.4225	46.9214	42.6741	51.0309	58.6705	47.8509	28.8521	53.8789	42.2245
LAMTOR2	164.015	143.818	137.968	183.921	179.472	169.154	155.21	168.051	192.165	167.342	159.032	147.939	185.978	181.085	201.416	169.426	157.357	171.168
TOMM7	185.417	107.253	140.242	135.886	185.072	146.384	179.434	144.014	158.078	152.361	125.611	138.318	154.266	126.528	209.752	159.964	137.427	128.72
ITGAE	64.9275	64.9784	77.5281	59.131	75.7826	80.1701	94.1544	82.9536	98.1824	69.5363	77.8046	66.6051	86.5376	77.4974	79.2363	87.8341	76.4118	65.019
MAGED4	18.5788	18.7599	19.1773	17.5027	28.5067	17.1395	15.6626	26.1094	14.3908	19.5084	19.9507	21.4721	32.5322	20.5272	19.8848	13.3667	18.8824	18.0205
NDUFB6	43.9658	43.7712	53.2914	51.5492	65.4785	56.2775	63.3708	62.5129	61.2276	52.3982	52.7541	49.7085	39.1069	41.2454	48.8896	61.3248	44.0988	56.9307
NUDT18	32.9996	31.688	29.3461	34.5504	33.9442	34.1917	33.0805	30.9926	27.7868	31.5143	37.1834	31.7438	38.3569	37.2816	36.2443	31.5183	34.099	35.3298
COMMD3	62.3837	60.7971	61.3168	63.4582	68.3363	63.5538	69.9461	66.2903	76.2574	67.3172	67.0842	56.8243	68.404	63.618	69.392	62.2092	74.7497	55.6957
SERTAD3	37.3207	41.5218	35.5994	33.7801	38.3359	40.4949	39.0286	35.5748	37.8634	47.1194	40.327	40.0316	45.5752	42.5476	47.9108	39.1412	42.1289	43.0531
RPL37	1082.33	992.858	1040.02	1088.18	1465.35	1171.25	1275.25	1314.98	1306.55	1071.62	1231.39	1140.37	1106.87	1153.96	1556.49	1070.02	944.274	1137.54
COX7C	733.672	732.505	889.909	838.332	1044.44	848.075	1052.64	993.311	1218.52	820.967	863.021	830.591	731.227	721.2	975.696	1077.38	721.593	780.897
ATP5PD	318.915	321.812	390.364	359.114	420.671	392.137	423.552	401.959	471.055	399.45	397.462	327.733	397.495	386.638	397.388	442.533	382.102	343.729
GMPR	11.1157	10.719	13.596	15.4457	13.4085	13.2578	13.8576	12.298	10.9103	11.1915	17.1492	9.43969	16.9158	12.1841	18.083	9.95356	13.8544	10.6474
RPS27	4319.13	4685.13	4489.72	4384.44	5281.47	4724.37	4840.12	5122.77	7761.84	4734.34	5295.51	4692.47	4741.01	4932.59	5690.87	6815.07	4853.13	5222.71
RPS12	1810.45	2074.46	1948.52	2044.7	2368.31	2348	2484.2	2276.87	2625.09	2122.87	2078.48	2214.07	2161.86	2178.21	2416.35	2054.61	2145.78	1981.59
KLHDC9	27.8748	37.9447	33.9307	41.052	37.0408	26.9766	38.6257	35.6898	32.0091	32.3987	40.4145	41.4843	37.8845	41.5817	43.6936	31.7047	39.8399	31.436
EDN2	30.5881	31.6044	29.5773	47.5094	41.8936	43.3427	30.6071	29.8249	35.9512	35.5618	28.6869	44.1845	35.7945	28.8986	38.6031	29.0714	44.1232	43.4772
RPL38	800.261	726.114	828.111	789.877	1052.21	843.838	953.854	964.677	1103.31	795.035	951.585	957.259	871.018	855.013	1246.1	887.48	835.684	948.048
NDUFA4	92.6861	111.634	103.587	116.336	138.303	120.753	127.568	135.663	150.128	107.148	117.553	123.998	105.643	112.102	144.87	122.794	98.6464	110.463
DYNLL1	382.043	446.464	485.061	481.016	518.898	496.544	545.214	532.297	611.799	479.76	496.335	495.258	481.134	452.074	530.406	560.391	436.039	468.648
COX7A2	187.433	185.48	212.716	200.619	249.71	232.911	249.333	223.189	319.435	233.877	230.947	205.348	218.911	236.428	243.471	307.891	228.973	192.589
RPS20	1158.11	1375.8	1292.41	1318.51	1502.8	1469.47	1577.09	1461.96	1964.42	1494.87	1426.61	1392.79	1494.29	1442.47	1667.5	2093.79	1446.54	1375.45
RPL30	1505.85	1552.21	1601.01	1572.94	1810.15	1733.91	1832.37	1781.23	2346.56	1807.52	1765.21	1753.94	1689.01	1752.59	2110.44	2001.2	1686.75	1704.04
RPL4	2291.27	2556.75	2438.58	2494.02	2661.96	2531.29	2537.28	2568.83	3011.26	2852.91	2891.86	2682.7	2863.52	2932.36	2728.15	3590.52	2920.59	2761.81
RPS6	1622.6	1776.39	1805.94	1830.05	2120.52	2019.75	2044.2	1976.62	2223.83	2046.13	1960.46	1892.62	1985.93	1912.77	2183.8	2230.89	1879.08	1870.87
RPS8	2225.43	2454.63	2356.48	2388.15	2831.3	2586.02	2836.04	2640.04	2823.72	2836.48	2603.77	2599.45	2725.79	2554.72	2924.67	3117.83	2551.72	2568.42
RPS28	1656.46	1870.02	1781.43	2033.74	2246.58	2031.76	2130.41	2073.61	1811.19	1960.86	2029.61	2118.84	2003.88	2051.88	2467.9	1779.23	1969.93	2109.2
TMEM14B	114.622	111.483	116.336	119.035	143.435	132.909	142.502	141.43	136.315	132.348	133.154	129.313	133.733	125.61	144.668	163.166	113.997	126.4
NUDT2	52.9525	62.8779	45.5031	57.8666	65.1443	60.2065	73.1556	62.9109	84.6535	69.6319	61.0728	53.8691	69.5071	69.8926	74.1286	87.5897	66.6026	58.1012
RPL27A	800.951	776.585	809.852	919.235	1016.51	894.186	887.25	945.802	1026.54	910.515	966.597	865.248	895.408	939.49	1060.38	874.467	900.848	939.277
RPS13	1088.55	1141.05	1189.49	1013.51	1320.61	1322.23	1317.69	1287.31	1731.95	1344.55	1326.31	1263.24	1321.52	1380.43	1429.09	1658.41	1283.23	1181.47
PRAC1	142.899	167.261	162.308	143.805	206.322	180.926	197.246	231.375	313.218	210.428	180.752	151.027	215.302	221.478	209.551	163.86	220.265	197.398
MAGEA2	24.8631	16.5711	20.9832	35.8926	35.5572	39.5352	37.8892	29.1554	22.4934	12.1218	18.5507	41.8477	21.0822	17.4835	24.9184	23.0611	22.3742	26.8388
FCGRT	8.48373	4.5837	8.71327	9.07531	8.68122	6.75409	7.14095	7.31847	7.27974	9.38708	8.59735	7.65901	12.3378	10.3516	10.8096	6.71074	13.5118	10.2813
CRIP2	120.356	122.154	100.261	170.133	159.717	148.07	136.745	102.09	100.363	137.684	131.396	126.831	149.192	139.33	134.488	111.044	140.135	140.999
PRDX2	1245.99	1362.15	1363.33	1400.91	1323.63	1411.87	1327.36	1314.79	1580.24	1528.51	1570.55	1515.35	1517.67	1633.68	1545.85	1581.02	1735.85	1573.81
EEF1A1	4411.66	5339.83	5548.51	5083.01	5718.97	5618.89	5740.53	5452.37	5613.46	5924.12	5834.59	6046.28	5872.16	5766.03	6050.23	6398.84	5946.07	5962.19
IFI6	41.1419	40.8279	32.0302	40.2808	35.3663	44.4143	27.0558	36.8443	34.8225	40.6629	48.6269	44.9011	50.3173	65.6611	43.7592	27.6618	50.7558	54.4238
HIST3H2A	25.5285	29.7348	24.1033	34.0321	31.7108	29.4199	31.4749	27.1669	33.3642	34.2562	29.5586	29.9999	32.8806	35.7138	32.6775	26.7132	32.9333	25.1381
RPL10A	1198.48	1365.45	1298.25	1358.91	1538.85	1449.96	1516.26	1486.91	1788.63	1520.39	1530.06	1543.03	1538.82	1555.69	1681.39	1643.95	1516.07	1497.81
RPL39	2268.58	2366.91	2297.26	2255.97	2729.46	2621.8	2729.97	2701.05	2691.01	2817.91	2816.58	2524.96	2781.64	2842.41	2844.74	1880.44	2743.36	2463.32
RPL21P16	612.511	645.664	681.36	750.033	812.24	907.856	933.754	875.014	328.269	771.767	722.598	792.698	826.487	712.679	874.592	693.531	729.188	716.083
UQCR11	181.096	198.056	208.915	217.482	270.066	234.863	265.187	246.619	240.088	247.251	239.215	257.992	221.26	219.74	303.509	205.24	229.538	267.384
TLE6	30.1426	22.9909	27.1131	38.3858	30.6448	45.8998	39.5079	32.47	31.2553	29.0062	41.1959	34.0619	39.3659	36.9809	45.9167	36.9186	39.4514	43.7607
RPSA	1605.93	1875.11	1658.99	1637.98	1685.78	1852.22	1812.68	1675.33	2097.35	2009.46	2122.78	1959.27	1980.78	2275.59	2078.95	2004.43	2251.15	2150.95
RPL32	1522.11	1489.66	1571.29	1536.76	1779.05	1694.03	1667.21	1732	1749.21	1817	1932.35	1727	1708.33	1858.61	2022.32	1933.75	1799.11	1763.39
RPL15	3738.72	4287.22	3944.48	3961.59	4277.5	4301.2	4074.37	4107.4	5037.94	5084.69	5199.12	4660.13	4845.77	5401.73	4784.25	4946.17	5205.86	5046.19
C4orf48	86.0693	80.0459	91.4529	100.663	107.985	84.5001	111.737	85.1732	131.904	96.9762	108.634	98.4692	114.472	123.414	111.074	100.274	111.247	85.5455
CCNB1	138.666	159.894	134.329	133.861	136.534	150.294	163.498	156.585	174.652	156.06	181.062	173.096	152.403	152.317	154.032	204.25	188.223	177.416
RPLP1	1096.89	1153.62	1123.9	1176.69	1311.22	1234.77	1269.85	1234.49	1463.35	1394.32	1322.7	1308.36	1380.2	1404.55	1420.44	1406.12	1428.1	1314
RPS4X	646.888	631.838	759.037	765.233	833.296	727.672	763.913	805.895	727.569	895.521	833.579	743.775	809.029	781.594	918.974	729.088	850.028	758.523
RPS15	4579.35	4959.63	4369.07	4960.76	4864.5	5174.11	5022.29	4808.94	7286.04	5547.25	5531.31	5607.32	5765.54	5828.13	5329.6	8204.47	5785.01	5378.21
RPS21	2357.37	2538.48	2378.73	2459.47	2775.4	2695.08	3222.05	2735.13	3936.04	2902.52	2918.14	2884.45	2919.84	3101.5	3070.72	3264.74	3179.71	2490.71
ZNHIT1	336.558	346.852	319.052	383.32	359.664	392.271	386.874	347.475	470.096	412.986	426.367	395.458	421.345	478.365	426.536	525.551	473.465	374.256
RPL10	2218.98	2254.76	2210.96	2230.38	2370.55	2332.92	2337.53	2254.32	2758.71	2701.24	2910.7	2541.06	2740.81	2913.38	2646.88	2748.65	2867.17	2595.49
RPS17	2092.08	2484.39	2216.16	2372.14	3065.16	2712.62	2998.96	2776.27	3756.92	2821.51	2645.41	2800.02	2818.6	2792.68	3272.52	3020.26	2704.25	2593.53
SULT2B1	10.667	11.6394	9.79621	14.4556	14.4196	11.5745	12.5538	11.1745	13.6148	13.7893	13.8181	11.2999	12.9516	15.4713	15.1312	12.8813	16.2916	13.9844
RPS7	766.562	863.454	908.185	854.137	1111.85	1077.6	1102.82	1042.34	1360.46	1062.51	1002.15	1029.08	1101.8	1047.15	1154.55	1350.74	1023.59	872.446
NDUFB2	839.051	948.522	880.582	1029.31	1182.53	1013.81	1138.55	943.253	1208.19	1148.16	1091.66	1038.77	1196.9	1188.64	1173.76	1059.68	1154.36	1016.55
AGAP2	4.41046	3.82195	3.68671	5.32365	4.49762	4.68248	3.82601	3.37138	4.08678	5.62483	4.83943	4.13028	5.54059	4.70635	5.29093	3.99081	5.28433	5.31545
COMMD7	54.2532	51.6577	50.152	56.0941	62.2122	53.114	61.5824	61.3716	65.084	65.954	65.429	62.5303	66.5799	67.826	56.8557	75.7309	76.1318	69.0654
RPS15A	1242	1450.72	1377.24	1360.96	1707.36	1620.76	1738.87	1666.92	2829.18	1641.09	1707.68	1682.92	1703.26	1730.08	1993.05	2946.98	1603.81	1562.55
RPL37A	2220.08	2222.19	2165.73	2398.25	2969.69	2591.27	2859.49	2562.06	3036.67	2816.97	2650.61	2752.27	2746.96	2822.27	3153.22	2627.52	2746.53	2580.96
RPL13A	2734.28	3240.37	2866.19	3172.05	3399.6	3362.06	3295.55	3102.57	3607.5	3694.53	3661.52	3570.16	3770.99	3937.62	3842.77	3647.7	3768.22	3729.88
SNRPD2	253.856	255.303	259.097	263.403	291.867	300.245	296.971	279.624	374.313	329.873	303.173	306.462	326.689	316.444	323.202	355.412	339.023	298.873
RPS14	1682.81	1822.46	1723.37	1734.71	2105.15	2063.84	2182.59	1970.78	2210.67	2214.15	2262.2	2026.81	2156.52	2457.59	2356.14	1920.02	2364.53	2131.25
NPW	26.8398	29.1817	29.2022	20.7809	36.9687	40.1081	34.97	30.0993	35.1593	38.0721	30.8453	39.4353	45.9053	39.8422	33.2612	45.0348	23.7331	21.2915
RPL35A	1631.26	1837.96	1924.21	1867.91	2357.6	2056.63	2341.49	2159.84	2417.42	2317.3	2293.26	2108.2	2196.03	2149.67	2654.12	1735.14	2186.43	2042.21
RPS18	4369.64	4694.54	4657.13	4691.6	5520.65	5340.81	5257.97	5053.16	6723	5962.34	5748.83	5270.29	6024.67	5906	6067.13	5552.4	6209.59	5195.62
GDF15	70.1535	81.67	87.8455	119.909	134.274	120.1	93.9273	90.6711	89.15	91.43	92.1621	108.266	86.6384	76.1706	89.2271	112.447	155.375	153.375
RPS26	584.76	596.687	576.107	567.719	660.519	580.971	566.388	589.145	1368.12	796.977	708.803	687.554	813.072	747.642	711.918	1311.26	765.536	641.831
STX8	33.889	29.6917	33.1428	37.5829	42.8151	40.0971	46.8042	46.4303	57.4533	42.8535	43.9622	36.063	40.6274	47.5908	40.6965	58.3552	33.4474	37.7555
BTG2	22.9605	24.5708	22.5096	27.7908	30.4634	38.9285	24.295	23.625	26.492	26.3353	31.3772	31.5504	29.8982	22.7908	30.5154	27.3297	35.4315	41.2932
RPS5	1583.98	1834.19	1593.07	1601.52	1759.45	1892.12	1758.39	1670.54	2340.11	2095.58	2211.32	1994.96	2158.75	2448.3	2105.07	2267.47	2276.63	2099.61
RPS29	1598.18	1644.76	1519.87	1506.28	2208.06	1933.49	2162.19	2199.73	1612.87	2016.3	2188.03	2102.57	1808.76	1938.48	2495.37	1342.45	2171.71	2158.05
UPK1A	7.44147	7.21168	7.33135	6.73111	7.54738	9.30554	5.80813	6.3854	5.36114	12.8326	7.29216	8.20247	9.93082	11.9864	11.5094	5.44178	7.29395	9.41921
JSRP1	51.1775	52.3939	55.2762	46.6911	68.6688	46.2938	62.413	74.9165	108.188	68.1704	69.4962	63.0161	52.0495	79.7114	88.7547	100.876	60.5563	66.5903
MIEN1	151.764	146.546	153.85	162.874	182.254	188.591	179.041	175.202	178.696	201.795	192.57	180.208	207.525	207.543	195.656	174.881	195.802	185.028
NDUFB1	348.789	355.996	408.058	344.371	578.489	406.752	489.786	530.831	650.917	529.03	508.896	396.202	435.634	453.773	538.424	650.383	457.628	398.197
FAU	1326.65	1386.42	1316.85	1409.47	1617.48	1466.74	1577.88	1503.51	1928.92	1787.51	1775.23	1533	1843.27	2010.98	1800.45	2096.8	1932.82	1591.98
RPL12	1784.54	1938	1904.38	2034.16	2249.33	2116.9	2264.3	2165.27	2993.26	2520.63	2422.9	2248.16	2495.9	2524.93	2495.17	2678.62	2551.87	2230.71
PDZD11	101.801	115.007	103.56	110.075	117.846	107.481	123.772	101.536	120.881	145.17	135.524	122.942	145.759	133.477	116.689	149.38	146.086	127.672
RPL18A	2838.41	3161.14	2883.26	3053.93	3128.06	3370.7	3337.3	3143.96	4247.69	3736.89	3944	3657.28	3782.68	4111.3	3663.6	3848.97	4155	3627.56
RPS16	1219.9	1344.03	1233.58	1284.62	1461.32	1472.76	1539.53	1400.43	2054.96	1642.22	1608.92	1642.01	1618.83	1729.38	1713.76	1984.64	1783.3	1525.85
MIF	3477.72	3750.01	3147.21	3609.94	3802.68	3834.6	3933.65	3593.96	5008.62	4502.29	4572.42	4159.56	4584.16	5165.84	4040.45	4664.76	5081.19	4041.07
HINT1	214.971	256.477	234.681	224.561	305.496	248.725	312.73	301.111	296.67	319.661	300.776	279.138	300.984	286.796	335.525	272.665	315.312	238.135
RPL29	2895.88	3309.46	3025.47	3124.73	3503.48	3438.29	3367.44	3328.37	4264.49	4148.75	3977.28	3683.54	4154.38	4321.47	3975.03	4372.19	4218.46	3896.56
RPS10	2600.17	3024.63	2590.11	2732.96	3072.29	3188.34	3084.72	2948.6	4234.77	3591.59	3570.21	3405.87	3693.83	3894.1	3714.04	4272.14	3745.38	3405.67
C12orf57	552.319	626.839	508.618	633.247	606.664	587.774	575.652	540.266	802.012	754.304	749.97	685.219	744.336	836.929	665.987	879.197	808.196	628.427
RPS3	1462.96	1524.76	1450.77	1518.07	1766.29	1644.25	1832.55	1672.14	1800.48	1967.15	1911.62	1889.74	1913.8	2050.94	2089.87	1558.67	2047.85	1719.53
PNPLA4	51.2193	49.6927	45.0279	53.3199	56.8666	54.3708	62.5155	64.1652	59.2748	58.121	73.2236	49.0989	61.5613	70.2284	60.0909	73.5846	62.1285	58.5918
RPL9	57.8269	40.3947	54.8274	57.434	65.5527	55.8327	66.1395	73.9553	97.8146	72.6174	77.6714	67.6677	64.8985	73.2644	66.4254	71.5998	68.5238	56.3018
RPL18	1301.56	1315.93	1254.85	1330.03	1441.9	1461.2	1494.25	1360.09	1893.3	1746.09	1696.54	1599	1818.49	1911.11	1634.45	1934.04	1892.52	1568.69
CYP1A1	1.93009	2.34279	3.77795	23.7127	25.5861	20.9856	2.93665	2.41076	4.51281	2.6161	3.63275	3.59874	5.26701	3.01581	4.0493	3.72571	2.65348	3.3856
FDXR	41.5346	35.827	33.5339	53.1864	42.9832	51.0158	43.6944	38.2224	36.1683	47.7741	49.8775	44.7923	48.342	55.3766	47.7465	43.5621	69.0197	66.7267
ATP5MG	207.844	221.046	205.186	212.219	297.145	234.353	245.355	238.282	266.249	285.472	259.86	264.318	256.559	244.498	259.25	250.062	278.906	244.673
RPL27	2231.77	2577.8	2480.73	2391.74	3039.38	2847.64	3090.45	2806.31	3565.09	3319	3152.52	3159.26	3446.52	3422.8	3372.86	2942.54	3248.92	2855.58
COX5B	267.292	266.029	297.531	299.471	365.701	317.024	369.048	338.203	418.936	402.718	360.524	334.021	365.094	393.716	403.992	323.137	364.617	339.081
RPL35	3508.02	3724.55	3318.67	3506.41	4205.99	3990.8	4322.08	3872.05	5135.38	4918.07	4751.02	4354.36	5065	5303.86	4891.61	4608.93	4967.22	4294.38
DDB2	25.568	26.5882	21.4956	37.6478	28.0008	40.6591	33.1184	37.5035	36.8019	30.7846	31.94	35.5827	28.1954	23.6051	33.9758	39.3321	41.0238	41.7733
MTLN	110.09	132.339	110.131	128.084	172.833	166.056	166.616	150.077	183.414	163.168	156.805	149.566	194.784	166.274	154.441	133.801	147.06	135.157
SMIM1	45.4112	33.8353	38.1218	44.3221	39.2272	52.6606	43.3462	38.3951	38.3657	56.5076	59.6916	40.3407	49.9193	70.4983	55.1561	40.3314	68.3318	40.2397
SELENOM	480.584	534.893	472.003	529.446	523.27	502.281	579.062	496.658	634.709	694.308	688.207	620.965	687.366	750.893	605.078	652.753	716.119	616.889
ELOB	396.218	354.6	390.336	422.529	475.716	469.331	473.533	484.622	564.688	566.518	579.184	476.29	547.713	647.473	550.627	538.201	616.923	461.906
RPS19	1150.19	1233.22	1064.29	1228.98	1400.12	1405.07	1472.17	1368.51	1974.93	1618.2	1575	1552.27	1562.33	1696.47	1615.67	1636.84	1676.96	1507.26
UQCRQ	556.607	544.176	503.463	578.095	767.815	715.755	785.126	733.805	861.344	784.092	772.14	727.217	770.361	821.957	833.292	770.731	823.268	599.849
PHPT1	257.979	276.12	234.045	290.286	328.352	297.285	349.127	296.607	329.673	383.043	375.239	329.996	340.097	399.659	355.668	239.371	407.584	309.374
RPS3A	1211.15	1485.86	1372.32	1310.55	1749.5	1633.2	1737.73	1650.03	2303.63	2015.14	1946.24	1803.63	2027.89	2133.6	1921.47	2727.99	2139.31	1667.48
TIMM8B	147.073	171.12	140.303	152.722	196.587	188.926	193.107	187.899	231.659	238.142	229.379	200.218	235.097	227.459	219.01	207.169	224.969	202.8
CDKN1A	117.21	127.214	117.65	201.828	199.756	215.993	151.707	139.079	159.906	171.521	172.775	191.272	171.831	155.228	162.449	201.136	245.206	286.125
COPS9	170.308	204.284	185.958	223.243	269.85	233.179	305.68	254.106	358.558	333.873	329.672	231.378	315.376	309.672	306.96	321.72	283.422	197.498
RPL9P9	90.042	43.1502	76.2289	105.383	151.752	148.122	161.371	144.203	9.47756	139.772	123.598	152.529	139.085	135.884	149.861	90.4925	166.181	112.099
